# Supplementary material for: Prognostic value of a circadian rhythm-related gene signature in breast cancer patients: A retrospective cohort study
Source: Medicine (Baltimore). 2025 Aug 15;104(33):e43882. doi: 10.1097/MD.0000000000043882 (PMC12366991; doi:10.1097/MD.0000000000043882)
Supplement: Supplementary file 1 [file medi-104-e43882-s001.xlsx]

## Sheet: tableS1
GENE
AANAT
ADA
ADCY1
ADIPOQ
ADORA1
AGRP
AHCY
AHR
ARNT
ARNT2
ARNTL
ARNTL2
ATF4
ATF5
ATOH7
AVP
BHLHE40
BHLHE41
BTBD9
BTRC
CARTPT
CCAR2
CDK4
CHRM1
CHRNB2
CIART
CIPC
CLDN4
CLOCK
CPT1A
CREB1
CREM
CRH
CRTC1
CRX
CRY1
CRY2
CSNK1D
CSNK1E
CST3
CUL1
DBP
DDC
DDX5
DHX9
DRD1
DRD2
DRD3
DRD4
DYRK1A
EGR1
EGR3
EP300
EZH2
F7
FAS
FBXL3
FBXW11
GFPT1
GHRH
GHRL
GNA11
GNAQ
GSK3B
HCRTR1
HCRTR2
HDAC1
HDAC2
HDAC3
HEBP1
HNF1B
HNRNPD
HNRNPU
HOMER1
HS3ST2
HTR7
ID2
ID3
ID4
IL6
JUN
JUND
KCND2
KCNH7
KCNMA1
KDM5A
KLF10
KLF9
KMT2A
LEP
LGR4
MAGED1
MAGEL2
MAPK10
MAPK8
MAPK9
MC3R
METTL3
MTA1
MTNR1A
MTNR1B
MTTP
MYBBP1A
NAGLU
NAMPT
NCOA2
NCOR1
NFIL3
NGFR
NKX2-1
NLGN1
NONO
NOS2
NPAS2
NPY2R
NR1D2
NR1H3
NR2F6
NRIP1
NTRK1
NTRK3
OGT
OPN3
OPN4
OPRL1
PASD1
PAX4
PER2
PER3
PHLPP1
PML
PPARA
PPARG
PPARGC1A
PPP1CA
PPP1CB
PPP1CC
PRF1
PRKAA1
PRKAA2
PRKCG
PRKDC
PRKG2
PRMT5
PROK1
PROK2
PROKR2
PROX1
PSPC1
PTEN
PTGDS
RAI1
RBM4
RBM4B
RELB
ROCK2
RORA
RORB
RORC
RPS27A
SERPINE1
SETX
SFPQ
SFTPC
SIK1
SIN3A
SIRT1
SIX3
SKP1
SLC6A4
SLC9A3
SOX14
SREBF1
STAR
SUV39H1
SUV39H2
TH
THRAP3
TIMELESS
TNFRSF11A
TOP1
TOP2A
TP53
TPH1
TPH2
TYMS
UBA52
UBC
UBE3A
USP2
UTS2
UTS2R
ZFHX3
ADRB1
ATG7
CDK1
CSF2
FBXL12
FBXL17
FBXL22
FBXL6
FBXL8
FBXW7
GHRHR
HNF4A
KDM2A
MTOR
NMU
OPN5
PDE6B
PIWIL2
SIAH2
SPSB4
SRRD
TARDBP
USP7
USP9X
CARM1
CHD9
CREBBP
HELZ2
KLF15
MED1
NCOA1
NCOA6
RXRA
SMARCD3
TBL1X
TBL1XR1
TGS1
ATR
CHEK1
WDR5
QKI
RBPMS
SF3A3
STBD1
SUMO1
SUMO3
TAB2
TOB1
TUBB3
UCP3
UGP2
VAPA
ZFR
AZIN1
BTG1
CBX3
CEBPB
CLDN5
DAZAP2
DNAJA1
EIF4G2
ERC2
ETV6
G0S2
GFRA1
GSTM3
GSTP1
HERPUD1
HLA-DMA
IDI1
MYF6
NCKAP1
NCOA4
PIGF
PPP1R3C
PPP2CB
PSMA4
PURA
ATF2
CRTC2
CRTC3
ELOVL3
HIF1A
MEF2C
MEF2D
NR3C1
UBB
USP46
SRD5A1
